# Supplementary material for: A Biosensor for Simultaneous Detection of Epinephrine and Ascorbic Acid Based on Fe(III)–Polyhistidine-Functionalized Multi-Wall Carbon Nanotube Composites
Source: Int J Mol Sci. 2024 Jul 18;25(14):7883. doi: 10.3390/ijms25147883 (PMC11276898; doi:10.3390/ijms25147883)
Supplement: Supplementary file 1 [file ijms-25-07883-s001.zip]

Archive with 1 entries (1 files):
- ijms-3105438-supplementary.pdf
